# Supplementary material for: Generation of Functional Cardiomyocytes from Human Gastric Fibroblast-Derived Induced Pluripotent Stem Cells
Source: Biomedicines. 2021 Oct 29;9(11):1565. doi: 10.3390/biomedicines9111565 (PMC8615619; doi:10.3390/biomedicines9111565)
Supplement: Supplementary file 1 [file biomedicines-09-01565-s001.zip]

Archive with 1 entries (1 files):
- biomedicines-1380336-Supplementary.AVI
